# Supplementary material for: STAT1-Deficient HPV E6/E7-Associated Cancers Maintain Host Immunocompetency against Therapeutic Intervention
Source: Vaccines (Basel). 2024 Apr 17;12(4):430. doi: 10.3390/vaccines12040430 (PMC11053987; doi:10.3390/vaccines12040430)
Supplement: Supplementary file 1 [file vaccines-12-00430-s001.zip]

Archive with 1 entries (1 files):
- vaccines-2926614-supplementary.tiff
